# Supplementary material for: Prevalence of the depression among heart failure patients in Ethiopia, 2024: A systematic review and meta-analysis
Source: PLoS One. 2025 Jun 18;20(6):e0324530. doi: 10.1371/journal.pone.0324530 (PMC12176185; doi:10.1371/journal.pone.0324530)
Supplement: S1 Data — (XLSX) [file pone.0324530.s006.xlsx]

## Sheet: Depression among HF
Author	year	Institution	JBI Quality	tool	Region	Study design	sampling technique	Sample size	P	Logp	SEP	LBP	UBP	a subs use	b subs use	c subs use	d subs use	a ss	b ss	c ss	d ss	a yr of disease	b yr of diss	c yr of diss	d yr of diss	a SCB	b SCB	c SCB	d SCB	a Know	b know	c know	d know	a NYHA 1	bNYHA1	cNYHA2	dNYHA2	a NYHA 1	b NYHA1	cNYHA3	d NYHA3	aNYHA 1	bNYHA1	c NYHA4	dNYHA4
Alemayehu K et al	2022	TH	8	PHQ-9	AA	CS	SRS	424	56.1	4.02714	2.41008	51.3763	60.8237	211	24	39	150	36	214	158	16					21	16	26	163	24	143	226	31	17	75	46	69	17	75	116	24	17	75	71	6
Surafel W et al	2022	TH	7	PHQ-9	AA	CS	SRS	164	12.7	2.5416	2.60008	7.60384	17.7962
Afework E et al	2020	RH	8	PHQ-9	Amhara	CS	stratified RS	384	11.1	2.40695	1.60305	7.95802	14.242	21	331	1	31
KG Yazew et al	2019	RH	7	PHQ-9	Amhara	CS	SRS	403	51.1	3.93378	2.49007	46.2195	55.9805	16	4	190	193	161	150	132	159					6	56	134	110	47	65	159	132
Halima et al	2019	TH	8	PHQ-9	Oromia	CS	SRS	284	52.8	3.96651	2.9623	46.9939	58.6061	11	3	139	131	88	96	62	38
Belete et al	2019	TH	9	PHQ-9	Oromia	CS	SRS	339	57.5	4.05178	2.6849	52.2376	62.7624
Henok et al	2024	TH	8	PHQ-9	AA	CS	Consecutive	383	56.6	4.03601	2.53252	51.6363	61.5637
Ermias et al	2024	TH	7	PHQ-9	SNNPR	CS	SRS	240	60.8	4.10759	3.1513	54.6235	66.9765
Tihitna et al	2024	TH	7	BDI-II	Amhara	CS	Consecutive	370	53.51	3.97987	2.59296	48.4278	58.5922
Almaze et al	2022	TH	7	PHQ-9	Oromia	CS	SRS	420	56.2	4.02892	2.42092	51.455	60.945
Tegegne et al	2021	TH	7	PHQ-9	AA	CS	Systematic RS	396	15.4	2.73437	1.81384	11.8449	18.9551
